# Supplementary material for: Authentication of Propolis: Integrating Chemical Profiling, Data Analysis and International Standardization—A Review
Source: Foods. 2025 Dec 10;14(24):4259. doi: 10.3390/foods14244259 (PMC12732287; doi:10.3390/foods14244259)
Supplement: Supplementary file 1 [file foods-14-04259-s001.zip]

Archive with 1 entries (1 files):
- foods-3999452-supplementary.pdf
